# Supplementary material for: Evolutionary Relatedness and Classification of Tumor-Inducing and Opine-Catabolic Plasmids in Three Rhizobium rhizogenes Strains Isolated from the Same Crown Gall Tumor
Source: Genome Biol Evol. 2019 Apr 27;11(6):1525–40. doi: 10.1093/gbe/evz091 (PMC6546132; doi:10.1093/gbe/evz091)
Supplement: Supplementary_Material_evz091 [file supplementary_material_evz091.zip]

Archive with 2 entries (2 files):
- Supplementary_Figures.pdf
- Supplemetary_Tables.xlsx
