# Supplementary material for: Evolutionary Relatedness and Classification of Tumor-Inducing and Opine-Catabolic Plasmids in Three Rhizobium rhizogenes Strains Isolated from the Same Crown Gall Tumor
Source: Genome Biol Evol. 2019 Apr 27;11(6):1525–40. doi: 10.1093/gbe/evz091 (PMC6546132; doi:10.1093/gbe/evz091)
Supplement: Supplementary_Material_evz091 [file supplementary_material_evz091.zip › Supplemetary_Tables.xlsx]

## Sheet: table S1
Table S1. Rhizobiaceae strains analyzed by PCR targeting noxA gene involved in catabolism of nopaline
Strain	Species (genomospecies)	Host plant - rootstock	Geographical origin	Year of isolation	Pathogenicity1	Reference	PCR
							noxA-F/ noxA-R
AL. 51.1	A. arsenijevicii	Prunus cerasifera	Poland (kujawsko-pomorskie)	2009	-	Kuzmanović et al. 2015	+
C 3.4.1	A. nepotum	Colt	Poland (mazowieckie)	2008	-	Puławska et al. 2016a	+
C 3.6.2	A. nepotum	Colt	Poland (mazowieckie)	2008	-	Puławska et al. 2016a	+
CP 17.2.2	A. nepotum	Prunus avium	Poland (wielkopolskie)	2008	-	Puławska et al. 2016a	+
CP 45.3	A. nepotum	Prunus avium	Poland (małopolskie)	2009	-	Puławska et al. 2016a	+
CP 47.5	A. nepotum	Prunus avium	Poland (małopolskie)	2009	-	Puławska et al. 2016a	+
CP 47.7	A. nepotum	Prunus avium	Poland (małopolskie)	2009	-	Puławska et al. 2016a	+
G 14.4	A. nepotum	GiSelA 5	Poland (małopolskie)	2009	-	Puławska et al. 2016a	+
R 7.5	A. nepotum	Rakoniewicka seedling	Poland (opolskie)	2009	-	Puławska et al. 2016a	-
384	A. rosae	Vitis vinifera	Serbia	2010	-	Kuzmanović et al. 2018	-
839	A. rosae	Rubus idaeus	Hungary	2015	-	Kuzmanović et al. 2018	+
B20.3	A. rosae	Vaccinium sp.	Poland	2013	-	Kuzmanović et al. 2018	-
B25.3	A. rosae	Vaccinium sp.	Poland	2015	-	Kuzmanović et al. 2018	-
C 1.6	Agrobacterium sp.	Colt	Poland (mazowieckie)	2008	-	Puławska et al. 2016a	+
G 9.8	Agrobacterium sp.	GiSelA 5	Poland (małopolskie)	2008	-	Puławska et al. 2016a	+
AL. 20.5	Agrobacterium sp. G1	Prunus cerasifera	Poland (lubelskie)	2008	-	Puławska et al. 2016a	+
C 10.2	Agrobacterium sp. G1	Colt	Poland (lubuskie)	2009	-	Puławska et al. 2016a	+
G 13.1	Agrobacterium sp. G4	GiSelA 5	Poland (małopolskie)	2009	-	Puławska et al. 2016a	-
G 5.5	Agrobacterium sp. G4	GiSelA 5	Poland (małopolskie)	2008	-	Puławska et al. 2016a	+
G 9.7	Agrobacterium sp. G4	GiSelA 5	Poland (małopolskie)	2008	-	Puławska et al. 2016a	-
G 9.9	Agrobacterium sp. G4	GiSelA 5	Poland (małopolskie)	2008	-	Puławska et al. 2016a	+
AL. 5.1.8	Pararhizobium polonicum	Prunus cerasifera	Poland (łódzkie)	2008	-	Puławska et al. 2016b	+
CP 17.2.1	Pararhizobium polonicum	Prunus avium	Poland (wielkopolskie)	2008	-	Puławska et al. 2016b	+
CP 3.5	Pararhizobium polonicum	Prunus avium	Poland (mazowieckie)	2008	-	Puławska et al. 2016b	+
F 5.1	Pararhizobium polonicum	F12/1	Poland (świętokrzyskie)	2009	-	Puławska et al. 2016b	+
F 5.3	Pararhizobium polonicum	F12/1	Poland (świętokrzyskie)	2009	-	Puławska et al. 2016b	+
A 3.3	Pararhizobium sp.	Prunus mahaleb	Poland (zachodniopomorskie)	2008	-	Puławska et al. 2016a	+
A 4.1	Pararhizobium sp.	Prunus mahaleb	Poland (zachodniopomorskie)	2008	-	Puławska et al. 2016a	+
AL. 31.8	Pararhizobium sp.	Prunus cerasifera	Poland (pomorskie)	2009	-	Puławska et al. 2016a	+
AL. 34.7	Pararhizobium sp.	Prunus cerasifera	Poland (pomorskie)	2009	-	Puławska et al. 2016a	+
AL. 58.2	Pararhizobium sp.	Prunus cerasifera	Poland (świętokrzyskie)	2009	-	Puławska et al. 2016a	+
C 16.3	Pararhizobium sp.	Colt	Poland (świętokrzyskie)	2009	-	Puławska et al. 2016a	+
CP 12.3	Pararhizobium sp.	Prunus avium	Poland (zachodniopomorskie)	2008	-	Puławska et al. 2016a	+
CP 13.7	Pararhizobium sp.	Prunus avium	Poland (zachodniopomorskie)	2008	-	Puławska et al. 2016a	+
CP 18.4	Pararhizobium sp.	Prunus avium	Poland (lubelskie)	2008	-	Puławska et al. 2016a	+
CP 19.6	Pararhizobium sp.	Prunus avium	Poland (lubelskie)	2008	-	Puławska et al. 2016a	+
CP 4.7	Pararhizobium sp.	Prunus avium	Poland (mazowieckie)	2008	-	Puławska et al. 2016a	+
F 4.6 II	Pararhizobium sp.	F12/1	Poland (małopolskie)	2009	-	Puławska et al. 2016a	+
A 1.1.1	R. rhizogenes	Prunus mahaleb	Poland (lubelskie)	2008	-	Puławska et al. 2016a	+
A 1.2.5	R. rhizogenes	Prunus mahaleb	Poland (lubelskie)	2008	-	Puławska et al. 2016a	+
A 11.1	R. rhizogenes	Prunus mahaleb	Poland (lubuskie)	2009	-	Puławska et al. 2016a	+
A 16.3	R. rhizogenes	Prunus mahaleb	Poland (pomorskie)	2009	-	Puławska et al. 2016a	-
A 16.6	R. rhizogenes	Prunus mahaleb	Poland (pomorskie)	2009	-	Puławska et al. 2016a	+
A 17.1	R. rhizogenes	Prunus mahaleb	Poland (pomorskie)	2009	-	Puławska et al. 2016a	+
A 17.6	R. rhizogenes	Prunus mahaleb	Poland (pomorskie)	2009	-	Puławska et al. 2016a	-
A 18.2	R. rhizogenes	Prunus mahaleb	Poland (pomorskie)	2009	-	Puławska et al. 2016a	-
A 18.8	R. rhizogenes	Prunus mahaleb	Poland (pomorskie)	2009	-	Puławska et al. 2016a	-
A 19.7	R. rhizogenes	Prunus mahaleb	Poland (pomorskie)	2009	-	Puławska et al. 2016a	-
A 19.9	R. rhizogenes	Prunus mahaleb	Poland (pomorskie)	2009	-	Puławska et al. 2016a	+
A 26.3	R. rhizogenes	Prunus mahaleb	Poland (kujawsko-pomorskie)	2009	-	Puławska et al. 2016a	-
A 27.2	R. rhizogenes	Prunus mahaleb	Poland (kujawsko-pomorskie)	2009	-	Puławska et al. 2016a	-
A 3.1	R. rhizogenes	Prunus mahaleb	Poland (zachodniopomorskie)	2008	-	Puławska et al. 2016a	-
A 31.4	R. rhizogenes	Prunus mahaleb	Poland (świętokrzyskie)	2009	-	Puławska et al. 2016a	+
A 32.5	R. rhizogenes	Prunus mahaleb	Poland (świętokrzyskie)	2009	-	Puławska et al. 2016a	+
A 4.2	R. rhizogenes	Prunus mahaleb	Poland (zachodniopomorskie)	2008	-	Puławska et al. 2016a	-
A 5.3	R. rhizogenes	Prunus mahaleb	Poland (lubelskie)	2008	-	Puławska et al. 2016a	-
A 5.5	R. rhizogenes	Prunus mahaleb	Poland (lubelskie)	2008	-	Puławska et al. 2016a	-
A 7.1	R. rhizogenes	Prunus mahaleb	Poland (lubelskie)	2008	-	Puławska et al. 2016a	-
AL 30.5	R. rhizogenes	Prunus cerasifera	Poland (opolskie)	2009	-	Puławska et al. 2016a	+
AL. 29.5	R. rhizogenes	Prunus cerasifera	Poland (opolskie)	2009	-	Puławska et al. 2016a	+
AL. 32.1	R. rhizogenes	Prunus cerasifera	Poland (pomorskie)	2009	-	Puławska et al. 2016a	+
AL. 32.3	R. rhizogenes	Prunus cerasifera	Poland (pomorskie)	2009	-	Puławska et al. 2016a	+
AL. 42.5	R. rhizogenes	Prunus cerasifera	Poland (lubuskie)	2009	-	Puławska et al. 2016a	+
AL. 43.1	R. rhizogenes	Prunus cerasifera	Poland (lubuskie)	2009	-	Puławska et al. 2016a	+
AL. 45.5	R. rhizogenes	Prunus cerasifera	Poland (lubuskie)	2009	-	Puławska et al. 2016a	+
AL. 59.8	R. rhizogenes	Prunus cerasifera	Poland (świętokrzyskie)	2009	-	Puławska et al. 2016a	+
AL. 9.1.4	R. rhizogenes	Prunus cerasifera	Poland (wielkopolskie)	2008	-	Puławska et al. 2016a	+
C 11.3	R. rhizogenes	Colt	Poland (lubuskie)	2009	-	Puławska et al. 2016a	+
C 11.4	R. rhizogenes	Colt	Poland (lubuskie)	2009	-	Puławska et al. 2016a	+
C 12.1	R. rhizogenes	Colt	Poland (lubuskie)	2009	-	Puławska et al. 2016a	+
C 13.1	R. rhizogenes	Colt	Poland (warmińsko-mazurskie)	2009	-	Puławska et al. 2016a	+
C 13.2	R. rhizogenes	Colt	Poland (warmińsko-mazurskie)	2009	-	Puławska et al. 2016a	+
C 17.3	R. rhizogenes	Colt	Poland (świętokrzyskie)	2009	-	Puławska et al. 2016a	+
C 18.9	R. rhizogenes	Colt	Poland (kujawsko-pomorskie)	2009	-	Puławska et al. 2016a	+
C 19.4	R. rhizogenes	Colt	Poland (kujawsko-pomorskie)	2009	-	Puławska et al. 2016a	+
C 3.1	R. rhizogenes	Colt	Poland (mazowieckie)	2008	-	Puławska et al. 2016a	+
C5.8	R. rhizogenes	Colt	Poland (mazowieckie)	2008	-	Puławska et al. 2016a	+
C 9.5	R. rhizogenes	Colt	Poland (lubelskie)	2008	-	Puławska et al. 2016a	+
C 9.7	R. rhizogenes	Colt	Poland (lubelskie)	2008	-	Puławska et al. 2016a	+
CP 15.1.1	R. rhizogenes	Prunus avium	Poland (mazowieckie)	2008	-	Puławska et al. 2016a	+
CP 19.7	R. rhizogenes	Prunus avium	Poland (lubelskie)	2008	-	Puławska et al. 2016a	+
CP 30.1	R. rhizogenes	Prunus avium	Poland (śląskie)	2009	-	Puławska et al. 2016a	+
CP 30.5	R. rhizogenes	Prunus avium	Poland (śląskie)	2009	-	Puławska et al. 2016a	+
CP 31.1	R. rhizogenes	Prunus avium	Poland (śląskie)	2009	-	Puławska et al. 2016a	+
CP 31.3	R. rhizogenes	Prunus avium	Poland (śląskie)	2009	-	Puławska et al. 2016a	+
CP 32.5	R. rhizogenes	Prunus avium	Poland (podkarpackie)	2009	-	Puławska et al. 2016a	+
CP 33.6	R. rhizogenes	Prunus avium	Poland (podkarpackie)	2009	-	Puławska et al. 2016a	+
G 5.6	R. rhizogenes	GiSelA 5	Poland (małopolskie)	2008	-	Puławska et al. 2016a	+
PVM 3.3	R. rhizogenes	Prunus persica mandzurika	Poland (łódzkie)	2008	-	Puławska et al. 2016a	+
PVM 5.7	R. rhizogenes	Prunus persica mandzurika	Poland (łódzkie)	2008	-	Puławska et al. 2016a	+
PVM 6.4	R. rhizogenes	Prunus persica mandzurika	Poland (łódzkie)	2008	-	Puławska et al. 2016a	+
PVM 6.6	R. rhizogenes	Prunus persica mandzurika	Poland (łódzkie)	2008	-	Puławska et al. 2016a	+
R 8.2	R. rhizogenes	Rakoniewicka seedling	Poland (wielkopolskie)	2009	-	Puławska et al. 2016a	+
1 Pathogenicity of strains was tested by inoculating sunflower seedlings; additionally, presence of Ti plasmid in strains studied was detected by PCR using primers complementary to the tms2 (iaaH) gene located within T-DNA of the Ti plasmid (Pulawska et al., 2016a).
Literature Cited
Kuzmanović N, et al. 2015. Agrobacterium arsenijevicii sp. nov., isolated from crown gall tumors on raspberry and cherry plum. Systematic and Applied Microbiology 38: 373–378. doi: http://dx.doi.org/10.1016/j.syapm.2015.06.001
Kuzmanović N, Puławska J, Smalla K, Nesme X. 2018b. Agrobacterium rosae sp. nov., isolated from galls on different agricultural crops. Systematic and Applied Microbiology 41: 191-197. doi: https://doi.org/10.1016/j.syapm.2018.01.004
Puławska J, Warabieda W, Ismail E. 2016a. Identification and characterization of bacteria isolated from crown galls on stone fruits in Poland. Plant Pathology 65: 1034-1043. doi: 10.1111/ppa.12482
Puławska J, Kuzmanović N, Willems A, Pothier JF. 2016b. Pararhizobium polonicum sp. nov. isolated from tumors on stone fruit rootstocks. Systematic and Applied Microbiology 39: 164-169. doi: https://doi.org/10.1016/j.syapm.2016.03.002

## Sheet: table S2
Table S2. Transposable elements (TE) of pTiC5.7/pTiC6.5 and pOC-Colt5.8 identified in this study
Locus_tag	TE family	Location
pTiC5.7/pTiC6.5
pTiC5.7_131	IS21; transposase	119409-120293
pTiC5.7_136	IS110; transposase	123558-124481
pTiC5.7_146	IS66; transposase (incomplete)	128954-129133
pTiC5.7_712	IS66; transposase (incomplete)	157685-157873
pTiC5.7_187	IS66; transposase (incomplete)	163340-163877
pOC-Colt5.8
pOC-Colt5.8_514	Tn3; recombinase (resolvase)	25101-25691
pOC-Colt5.8_515	Tn3; transposase	25708-28677
pOC-Colt5.8_551	IS5; transposase	60300-60716
pOC-Colt5.8_552	IS5; transposase	60713-61099
pOC-Colt5.8_600	Tn3; recombinase (resolvase)	99592-99882

## Sheet: table S3
Table S3. The GenBank/EMBL/DDBJ accession numbers of plasmid sequences used in phylogenetic analysis
Replicon	Host: Species, Strain	Accession numbers of the whole plasmid sequence
pTiC58	Agrobacterium sp. C58	AE007871
pAtC58	Agrobacterium sp. C58	AE007872
pAtK84b	Rhizobium rhizogenes K84	CP000630
pAtK84c	Rhizobium rhizogenes K84	CP000631
pAtS4a	Agrobacterium vitis S4	CP000639
pAtS4b	Agrobacterium vitis S4	CP000635
pAtS4c	Agrobacterium vitis S4	CP000636
pAtS4e	Agrobacterium vitis S4	CP000638
pTiS4	Agrobacterium vitis S4	CP000637
pTi-SAKURA	Agrobacterium tumefaciens MAFF 301001	AB016260
pTiBo542	Agrobacterium sp. Bo542	DQ058764
pTi-Octopine	Composite (pTiA6NC, pTi15955, pTiAch5, pTiR10, and pTiB6S3 of Agrobacterium sp.)	AF242881
pAoF64/95	Rhizobium rhizogenes F64/95	JX683454
pRiA4b	Rhizobium rhizogenes A4 (ATCC 43057)	X04833 (replication system); AB050904 (transfer system)
pRi1724	Agrobacterium sp. 1724 (MAFF 301724)	AP002086
pRi2659	Agrobacterium sp. K599 (NCPPB 2659)	EU186381
pTiChry5	Agrobacterium sp. Chry5	KX388536
pF5.1b	Pararhizobium polonicum F5.1	NZ_CM004503
pGOX1	Gluconobacter oxydans 621H	CP000004
pSD25	Ruegeria sp. PR1b	AF416331
p42a	Rhizobium etli CFN 42	CP000134
pB11	Nitrobacter hamburgensis X14	CP000322
pHCG3	Oligotropha carboxidovorans OM5	CP002827
pOV14c	Ensifer adhaerens OV14	CP007238
pRL8	Rhizobium leguminosarum 3841	AM236082
pLPU83a	Rhizobium sp. LPU83	HG916853
RP4 (Birmingham IncPa plasmids)	Pseudomonas aeruginosa (RP4, R18, R68, RP1), Klebsiella pneumoniae (RK2)	BN000925
